# Supplementary material for: Novel Indel Variation of NPC1 Gene Associates With Risk of Sudden Cardiac Death
Source: Front Genet. 2022 Apr 11;13:869859. doi: 10.3389/fgene.2022.869859 (PMC9035640; doi:10.3389/fgene.2022.869859)
Supplement: Supplementary file 1 [file Table2.XLSX]

## Sheet: CASE
ID	GENDER	AGE	BMI	GENOTYPE	SAMPLE SOURCE	EVENT	SYMPTOM (24h before death)	AUTOPSY FINDINGS	MEGALOTHYMUS
1	1	49	25.39	3	Southern China	After conflict	No reported complaints	Coronary atherosclerosis: LAD (>75%) RCA (>75%) LCX (>50%) Acute myocardial infarction Cardiac rupture	Negative
2	1	75	22.45	1	Southern China	Found deceased at passageway	No reported complaints	Coronary atherosclerosis: LAD (>75%) RCA (>75%) LCX (>75%）	Negative
3	1	46	26.15	2	Southern China	After conflict	No reported complaints	Coronary atherosclerosis: LAD (>75%) RCA (>75%) LCX (>75%)	Negative
4	1	56	24.52	2	Southern China	After conflict	No reported complaints	Coronary atherosclerosis: LAD (>75%) LCX (>75%) Pulmonary congestion	Negative
5	1	46	19.96	1	Southern China	Acupuncture treatment	No reported complaints	Coronary atherosclerosis: LAD (>75%) Right coronary artery stenting	Negative
6	1	71	24.27	2	Southern China	Found deceased at home	No reported complaints	Coronary atherosclerosis: LAD (>75%) RCA (>75%) LCX (>25%)	Negative
7	1	51	20.53	2	Southern China	Remain in hospital for treat	Suffered Informal treatment	Coronary atherosclerosis: RCA (>50%) Interstitial myocarditis	Negative
8	1	61	24.36	2	Southern China	Sleep	No reported complaints	Coronary atherosclerosis: LAD (>75%) RCA (>75%) Pulmonary congestion	Negative
9	1	54	28.07	2	Southern China	Found deceased at home	No reported complaints	Coronary atherosclerosis	Negative
10	1	26	26.7	2	Southern China	Found deceased at home	No reported complaints	Coronary atherosclerosis	Negative
11	1	42	27.79	1	Southern China	Found deceased at home	No reported complaints	Coronary atherosclerosis and thromboembolism in LAD	Negative
12	1	65	22.61	2	Southern China	Found deceased at home	No reported complaints	Coronary atherosclerosis	Negative
13	1	34	22.4	2	Southern China	Found deceased at home	No reported complaints	Coronary atherosclerosis and intra-plaque hemorrhage Myocardial infarction	Negative
14	1	67	24.87	2	Southern China	Found deceased at home	No reported complaints	Coronary atherosclerosis	Negative
15	1	70	23.98	1	Southern China	Found deceased at home	No reported complaints	Coronary atherosclerosis	Negative
16	1	31	21.54	2	Southern China	Found deceased at home	No reported complaints	Coronary atherosclerosis	Negative
17	1	48	21.83	1	Southern China	Found deceased at home	No reported complaints	Coronary atherosclerosis and thromboembolism in LAD	Negative
18	1	34	27.44	1	Southern China	Found deceased at home	No reported complaints	Coronary atherosclerosis	Negative
19	1	57	23.25	2	Southern China	Found deceased at home	No reported complaints	Coronary atherosclerosis	Negative
20	1	30	19.11	1	Southern China	Found deceased at home	No reported complaints	Coronary atherosclerosis	Negative
21	1	50	25.09	1	Southern China	After conflict	No reported complaints	Coronary atherosclerosis: LAD (>75%) RCA (>75%) Old myocardial infarction	Negative
22	1	45	20.92	1	Southern China	Treating a cold	No reported complaints	Coronary atherosclerosis: LAD (>75%)	Negative
23	1	50	24.26	2	Southern China	After conflict	No reported complaints	Coronary atherosclerosis: LAD (>75%) old myocardial infarction	Negative
24	1	61	24.31	2	Southern China	Found deceased at home	No reported complaints	Coronary atherosclerosis：LAD (>75%) RCA (>75%) Spleen renal arteriolar sclerosis	Negative
25	1	87	27.7	2	Southern China	After conflict	No reported complaints	Coronary atherosclerosis: LAD (>75%) RCA (>75%) Spleen renal arteriolar sclerosis	Negative
26	1	26	22.07	1	Southern China	After conflict	No reported complaints	Coronary atherosclerosis	Negative
27	1	75	25.9	1	Southern China	Treating burns and scalds	No reported complaints	Coronary atherosclerosis: LAD (>75%) LCX (>25%) Hypertensive cardiovascular disease	Negative
28	1	48	29.86	1	Southern China	Physical activity	No reported complaints	Coronary atherosclerosis: LAD (>50%) RCA (>50%)	Negative
29	1	48	23.81	2	Southern China	Found deceased at Detention Center	No reported complaints	Coronary atherosclerosis: LAD (>75%) LCX (>75%) Hypertensive cardiovascular disease Old myocardial infarction	Negative
30	1	77	25.51	3	Southern China	Physical activity	No reported complaints	Coronary atherosclerosis: LAD (>75%) Pulmonary venous pleonaemia	Negative
31	1	51	25.54	2	Southern China	Found deceased at hotel	No reported complaints	Coronary atherosclerosis: LCX (>25%) RCA (>25%) Hypertensive cardiovascular disease	Negative
32	1	31	23.36	3	Southern China	During intravenous drip infusion	Abdominal pain	Coronary atherosclerosis: LAD (>75%) LCX (>50%) Tuberculosis	Negative
33	1	71	26.52	3	Southern China	Found deceased at home	Chest distress nausea	Coronary atherosclerosis: LAD (>75%) Spleen renal arteriolar sclerosis Fatty liver	Negative
34	1	62	22.6	1	Southern China	Sleep	No reported complaints	Coronary atherosclerosis: LAD (>75%) RCA (>75%) Fatty liver	Negative
35	1	58	30.1	2	Southern China	Remain in hospital under observation	No reported complaints	Coronary atherosclerosis: RCA (>75%) Hypertensive cardiovascular disease Spleen renal arteriolar sclerosis	Negative
36	1	28	24.02	2	Southern China	Physical activity	Dyspnea	Coronary atherosclerosis	Negative
37	1	61	25.87	3	Southern China	After conflict	No reported complaints	Coronary atherosclerosis: LAD (>75%) RCA (>75%) Pulmonary congestion	Negative
38	1	62	24.31	2	Southern China	Remain in hospital under observation	No reported complaints	Coronary atherosclerosis: LAD (>50%) Hypertensive cardiovascular disease Acute myocardium infarction	Negative
39	1	47	17.28	1	Southern China	Physical activity	No reported complaints	Coronary atherosclerosis: LMCA (75%) LCX (70%) RCA (75%)	Negative
40	1	47	23.87	3	Southern China	Found deceased at home	No reported complaints	Coronary atherosclerosis: LAD (70%)	Negative
41	1	49	24.69	2	Southern China	Found deceased at home	No reported complaints	Coronary atherosclerosis: LAD (>95%)	Negative
42	1	56	23.86	3	Southern China	Having a sauna	No reported complaints	Coronary atherosclerosis: LMCA (>75%)	Negative
43	1	47	26.7	3	Southern China	After cataract surgery	No reported complaints	Coronary atherosclerosis: LAD (75%) Acute myocardial infarction Left ventricle rupture	Negative
44	1	60	23.15	2	Southern China	Physical activity	Herpes zoster with fever	Coronary atherosclerosis: RCA (90%) LAD (40%) LCX (30%) Acute myocardial infarction Left ventricular rupture	Negative
45	1	41	25.09	2	Southern China	Sleep	No reported complaints	Coronary atherosclerosis: LAD (55%)	Negative
46	1	52	21.83	2	Southern China	Sleep	No reported complaints	Coronary atherosclerosis: LAD (>75%)	Negative
47	1	55	24.26	1	Southern China	Physical activity	Suffering influenza	Coronary atherosclerosis: LAD and RCA (>75%) Acute myocardial infarction Left ventricle rupture	Negative
48	1	50	24.3	2	Southern China	Physical activity	Stomachache with anhelation and dizzy	Coronary atherosclerosis: LAD (80%) RCA (90%)	Negative
49	1	33	22.33	2	Southern China	Physical activity	No reported complaints	Coronary atherosclerosis: LAD (60%) RCA (30%)	Negative
50	1	45	25.78	2	Southern China	During intravenous drip infusion of gentamycin	No reported complaints	Coronary atherosclerosis: LMCA (51%-75%), RCA (26%-50%)	Negative
51	1	62	28.39	2	Southern China	Drinking alcohol	No reported complaints	Coronary atherosclerosis: LAD (90%)LCX (95%) Fibrinous pericarditis	Negative
52	1	47	28.34	2	Southwestern China	Physical activity	No reported complaints	Coronary atherosclerosis: LAD (90%)	Negative
53	1	71	29.86	3	Southwestern China	Sleep	Acute alcoholic intoxication	Coronary atherosclerosis: LAD (80%) RCA (60%) Myocardial hemorrhage	Negative
54	1	51	26.15	2	Southwestern China	Sleep	No reported complaints	Coronary atherosclerosis: LAD (75%)	Negative
55	1	61	27.41	1	Southwestern China	Physical activity	No reported complaints	Coronary atherosclerosis: LMCA (98%)	Negative
56	1	45	24.52	1	Southwestern China	Sleep	No reported complaints	Coronary atherosclerosis: LAD (75%) LCX (60%), RCA (25%)	Negative
57	1	33	23.15	2	Southwestern China	Found deceased at home	No reported complaints	Coronary atherosclerosis: LAD (65%) LCX (60%), RCA (90%)	Negative
58	1	51	31.51	1	Southwestern China	Physical activity	Acute heart failure and pneumonedema complicated by intracoronary stenting	Coronary atherosclerosis: LAD (80%) LCX (80%) RCA (40%) Myocardial infarction	Negative
59	1	45	21.23	2	Southwestern China	Physical activity	No reported complaints	Coronary atherosclerosis: LAD (95%) Mild myocarditis Uterine pregnancy	Negative
60	1	75	24.69	1	Southwestern China	Sleep	No reported complaints	Coronary atherosclerosis: LCX (80%) RCA (30%)	Negative
61	1	52	23.92	2	Southwestern China	Sleep	Suffering diarrhea	Coronary atherosclerosis: LAD (70%)	Negative
62	1	48	28.06	2	Southwestern China	Physical activity	Hypokalemic periodic paralysis	Coronary atherosclerosis: LAD (80%) RCA (50%)	Positive
63	1	61	23.15	2	Southwestern China	During intravenous drip infusion of dextran and anisodamine	Acute gastritis	Coronary atherosclerosis: LAD (90%) Old myocardial infarction	Negative
64	1	60	26.39	3	Southwestern China	Physical activity	No reported complaints	Coronary atherosclerosis: LAD (85%) Acute myocardial infarction	Negative
65	1	56	24.78	2	Southwestern China	Physical activity	No reported complaints	Coronary atherosclerosis: LMCA (90%) RCA (70%)	Positive
66	1	40	23.41	2	Southwestern China	During quarrel	No reported complaints	Coronary atherosclerosis: LCX (80%) Old myocardial infarction cardiomegaly	Negative
67	1	43	25.86	2	Southwestern China	Physical activity	Choking sensation before death	Coronary atherosclerosis: LAD (90%)	Negative
68	1	62	24.56	3	Southwestern China	Physical activity	Stomachache before death	Coronary atherosclerosis: LAD (95%)	Negative
69	1	39	21.1	3	Southwestern China	Physical activity	No reported complaints	Coronary atherosclerosis: LMCA (90%) Apical aneurysm Emphysema	Negative
70	1	47	24.69	2	Southwestern China	Physical activity	Hypertension	Coronary atherosclerosis: LAD (80%) RCA (60%) Left ventricular hypertrophy	Negative
71	1	47	17.28	1	Southwestern China	After conflict	Hypertension	Coronary atherosclerosis: LAD (90%) LCX (70%) RCA (40%)	Negative
72	1	43	20.11	1	Southwestern China	Physical activity	No reported complaints	Coronary atherosclerosis: LAD (75%) LCX (50%)	Negative
73	1	60	23.91	2	Southwestern China	Sleep	Palpitation after acupuncture	Coronary atherosclerosis: LAD (80%) LCX (50%) RCA (85%)	Negative
74	1	62	25.34	3	Southwestern China	During intravenous drip infusion	Stomachache before death	Coronary atherosclerosis: LAD (85%) RCA (55%)	Negative
75	1	31	20.56	3	Southwestern China	Physical activity	No reported complaints	Coronary atherosclerosis (90%) with intra-plaque hemorrhage	Negative
76	1	53	18.14	1	Southwestern China	Physical activity	No reported complaints	Coronary atherosclerosis: LMCA (80%) LAD (70%)	Negative
77	1	67	25.52	2	Southwestern China	Sleep	Backache before death	Coronary atherosclerosis: LAD (>75%) RCA (>75%) Brainstem hemorrhage	Negative
78	1	46	23.08	1	Southwestern China	Physical activity	Having a fever	Coronary atherosclerosis: LAD (60%) Acute pneumonia Mild inflammation in the Aschoff's node	Negative
79	1	72	23.76	1	Eastern China	During intravenous drip infusion	Stomach discomfort and headache before death	Coronary atherosclerosis: LAD (80%)	Negative
80	1	49	24.78	3	Eastern China	Physical activity	Stomach discomfort before death	Coronary atherosclerosis: LAD with thrombogenesisRCA (70%) Cardiomegaly Myocardial infarction in the apex of heart	Negative
81	1	43	24.78	2	Eastern China	During surgery (Total hip replacement)	No reported complaints	Coronary atherosclerosis: LAD (70%) LCX (75%) RCA (60%)	Negative
82	1	59	25.92	2	Eastern China	After conflict	No reported complaints	Coronary atherosclerosis: LMCA (80%) RCA (70%)	Negative
83	1	35	25.18	2	Eastern China	During intravenous drip infusion	Feel nauseated	Coronary atherosclerosis: LAD (60%) RCA (70%)	Negative
84	1	67	24.9	2	Eastern China	During surgery (coronary stenting)	No reported complaints	Coronary atherosclerosis: LMCA (80%) RCA (95%) Myocardial infarction Adipose infiltration in the Aschoff's node	Negative
85	1	56	26.28	2	Eastern China	Physical activity	No reported complaints	Coronary atherosclerosis: LAD (90%) LCX (80%) RCA (70%) Old myocardial infarction	Negative
86	1	37	24.97	3	Eastern China	After conflict	No reported complaints	Coronary atherosclerosis: LAD (80%) LCX (60%) RCA (90%) Old myocardial infarction	Negative
87	1	47	25.87	2	Eastern China	After surgery (Percutaneous Coronary Intervention)	No reported complaints	Coronary atherosclerosis: LAD (70%) Old myocardial infarction Focal hemorrhage in the right ventricular myocardial	Negative
88	1	53	21.5	2	Eastern China	During intravenous drip infusion of ceftizoxime sodium	Head injury before death	Coronary atherosclerosis: LAD (90%) RCA (50%) Myocardial infarction	Negative
89	1	53	23.45	2	Eastern China	Found deceased at home	No reported complaints	Myocardial bridge on LAD RCA straitness Adipose infiltration in the atrionector Pulmonary infection	Negative
90	1	39	22.4	2	Eastern China	After surgery(cholecystectomy) During intravenous drip infusion	Severe convulsions in the chest abdomen	Coronary atherosclerosis: LAD (70%) with intra-plaque hemorrhage RCA (20%) Pulmonary congestion	Negative
91	1	74	25.6	3	Eastern China	After conflict	No reported complaints	Coronary atherosclerosis: LAD (75%) RCA (60%)	Negative
92	1	37	20.83	1	Eastern China	Sleep	No reported complaints	Coronary atherosclerosis: LAD (80%) RCA (60%) Pulmonary congestion	Negative
93	1	24	22.01	2	Eastern China	Physical activity	No reported complaints	Coronary atherosclerosis	Negative
94	1	29	23.56	2	Eastern China	Physical activity	No reported complaints	Coronary atherosclerosis: LAD (75%) LCX（50%） RCA (60%) Old myocardial infarction	Negative
95	1	50	24.68	3	Southern China	Physical activity	No reported complaints	Coronary atherosclerosis: LAD (80%) LCX（90%） RCA (50%) Old myocardial infarction Enlargement of heart size	Negative
96	1	41	24.43	1	Southern China	Physical activity	No reported complaints	Coronary atherosclerosis: LAD (90%) LCX（80%） RCA (30%) Myocardial old cicatricial scar	Negative
97	1	58	23.37	2	Southern China	Physical activity	No reported complaints	Coronary atherosclerosis: LM (70%) LAD（90%） Pulmonary congestion	Negative
98	1	46	25.06	2	Southern China	Sleep	No reported complaints	Coronary atherosclerosis: LAD(60%) RCA（95%） Myocardial old cicatricial scar in left ventricle Segmental atherosclerosis of cerebral basilar artery	Negative
99	1	68	23.16	1	Southern China	After conflict	No reported complaints	Coronary atherosclerosis: LAD (>70%) Pulmonary congestion	Negative
100	1	47	23.13	1	Eastern China	Physical activity	Chest tightness	Coronary atherosclerosis: Thromboembolism in LAD	Negative
101	1	37	20.74	1	Eastern China	During intravenous drip infusion	Dizzy	Coronary atherosclerosis: LAD (90%)	Negative
102	1	53	25.43	2	Southern China	After surgery（Spinal canal decompression）	ST elevation Blood pressure drop	Coronary atherosclerosis: LAD (95%) RCA (70%)	Negative
103	1	69	29.54	2	Southern China	Remain in hospital for treat	Chest pain	Coronary atherosclerosis: LAD (50%) RCA (75%)	Negative
104	1	41	23.08	1	Southern China	Remain in hospital for treat	Dyspnea	Coronary atherosclerosis: LAD (50%) RCA (50%) Viral myocarditis	Negative
105	1	32	23.45	2	Southern China	Remain in hospital under observation	No reported complaints	Coronary atherosclerosis	Negative
106	1	31	26.69	2	Southern China	Remain in hospital for treat	Heatstroke	Coronary atherosclerosis	Negative
107	1	39	21.1	2	Southern China	Physical activity	Dizzy	Coronary atherosclerosis: LAD (75%) RCA (90%) Pulmonary congestion	Negative
108	1	23	22.34	1	Southern China	Remain in hospital for treat	Chest tightness	Coronary atherosclerosis and Thromboembolism in RCA	Negative
109	1	36	23.56	2	Southern China	Remain in hospital under observation	No reported complaints	Coronary atherosclerosis: LCA (85%) RCA (85%)	Negative
110	1	47	24.4	2	Southern China	During intravenous drip infusion	No reported complaints	Coronary atherosclerosis: LAD (80%)	Negative
111	1	57	22.38	1	Southern China	Remain in hospital for treat	No reported complaints	Coronary atherosclerosis: LAD (80%) RCA (50%)	Negative
112	1	52	23.02	2	Southern China	Remain in hospital for treat	Abdominal pain	Coronary atherosclerosis: LAD (95%) RCA (50%)	Negative
113	1	61	23.96	1	Southern China	Physical activity	Headache	Coronary atherosclerosis: RCA (40%) Thromboembolism in LAD	Negative
114	1	36	25.52	3	Southern China	Physical activity	No reported complaints	Coronary atherosclerosis: LAD (90%) LC (90%) RCA (85%) Old myocardial infarction	Negative
115	1	40	24.09	3	Southern China	Physical activity	No reported complaints	Coronary atherosclerosis: LAD (90%) RCA (20%)	Negative
116	1	41	23.24	3	Southern China	Found deceased at home	No reported complaints	Coronary atherosclerosis: LAD (70%) Emphysema	Negative
117	1	45	19.96	2	Southern China	During intravenous drip infusion	No reported complaints	Coronary atherosclerosis: LAD (80%) Myocardial hypertrophy	Negative
118	1	45	24.02	2	Southern China	Remain in hospital for treat	Chest tightness	Coronary atherosclerosis: LAD (90%) RCA (50%) Thromboembolism in LAD	Negative
119	1	63	27.78	3	Southern China	Remain in hospital for treat	Abdominal pain Vomit	Coronary atherosclerosis: LAD (90%) RCA (90%)	Negative
120	1	36	20.6	1	Southern China	Physical activity	No reported complaints	Coronary atherosclerosis: LAD (90%) LCX (70%)RCA (60%) Thromboembolism in LAD Old myocardial infarction	Negative
121	1	50	26.29	2	Southern China	Physical activity	No reported complaints	Coronary atherosclerosis: LAD (>75%) Pneumonia and Pulmonary abscess	Negative
122	1	75	24.14	1	Southern China	During intravenous drip infusion	Chest tightness	Coronary atherosclerosis: LAD (80%) LCX (60%)RCA (80%) Old myocardial infarction	Negative
123	1	66	22.32	2	Southern China	After conflict	No reported complaints	Coronary atherosclerosis: LAD (>90%)RCA (40%)	Negative
124	1	77	25.43	2	Southern China	After conflict	No reported complaints	Coronary atherosclerosis: LAD (90%) LCX (50%)RCA (90%) Left ventricular fibrous scar	Negative
125	1	53	27.89	2	Southern China	Drinking alcohol	Abdominal pain Vomit	Coronary atherosclerosis: LAD (90%) Thromboembolism in LAD	Negative
126	1	51	23.21	2	Southern China	Remain in hospital for treat	No reported complaints	Coronary atherosclerosis: LAD (90%)RCA (95%) Old myocardial infarction Old cerebral infarction of the left cerebral basilar nucleus	Negative
127	1	42	27.87	2	Southern China	Remain in hospital for treat	Abdominal pain	Coronary atherosclerosis: LAD (90%)RCA (95%)	Negative
128	1	58	27.78	3	Southern China	After intravenous drip infusion	Dyspnea	Coronary atherosclerosis: LAD (>80%)LCX (40%) Myocardial infarction in left ventricle and ventricular septum	Negative
129	1	49	27.7	2	Southern China	After surgery(Incision and drainage of posterior head abscess)	Chest tightness	Coronary atherosclerosis: RCA (90%) Thromboembolism in LCA and RCA	Negative
130	1	45	24.81	3	Southern China	Remain in hospital for treat	No reported complaints	Coronary atherosclerosis: LAD (95%)RCA (50%) Pulmonary congestion	Negative
131	1	36	22.54	2	Southern China	Remain in hospital for treat	Common cold	Coronary atherosclerosis: LAD (75%) RCA (70%) Thromboembolism in RCA	Negative
132	1	31	23.61	1	Southern China	Drinking alcohol	No reported complaints	Coronary atherosclerosis: LAD (70%) RCA (50%)	Negative
133	1	56	23.52	1	Southern China	Found deceased at home	Abdominal distension	Coronary atherosclerosis: LAD (70%) Fat infiltration in right ventricular	Negative
134	1	45	25.06	1	Southern China	After conflict	No reported complaints	Coronary atherosclerosis: LAD (90%) LCX (>90%) Old myocardial infarction	Negative
135	1	60	28.28	2	Southern China	After conflict	No reported complaints	Coronary atherosclerosis: LAD (95%) RCA (20%) Hemorrhage in atheromatous plaque	Negative
136	1	61	23.76	2	Southern China	After surgery	Loss of consciousness	Coronary atherosclerosis: LCX (90%) RCA (50%) Thromboembolism in LCX	Negative
137	1	52	23.45	1	Southern China	Remain in hospital for treat	Nervous	Coronary atherosclerosis: LAD (70%) RCA (80%) Hemorrhage in atheromatous plaque	Negative
138	1	56	23.76	2	Southern China	Remain in hospital for treat	Abdominal pain	Coronary atherosclerosis: LAD (90%) RCA (20%)	Negative
139	1	67	24.78	2	Southern China	Found deceased at home	No reported complaints	Coronary atherosclerosis: LAD (90%)	Negative
140	2	41	22.08	1	Southern China	Drinking alcohol	No reported complaints	Coronary atherosclerosis: LAD (85%)	Negative
141	2	70	21.97	2	Southern China	After intravenous drip infusion	Common cold	Coronary atherosclerosis: LAD (80%)	Negative
142	2	92	22.14	2	Southern China	Remain in hospital for treat	Loss of consciousness	Coronary atherosclerosis: LAD (80%)Thromboembolism in LAD Hemorrhage in atheromatous plaque	Negative
143	2	52	24.87	2	Southern China	Found deceased at home	No reported complaints	Coronary atherosclerosis: LAD (80%) RCA (40%)	Negative
144	2	59	29.37	3	Southwestern China	Found deceased at rest room	No reported complaints	Coronary atherosclerosis: LAD (90%) LCX (80%) RCA (30%) Old myocardial infarction	Negative
145	2	18	22.98	2	Southwestern China	After conflict	No reported complaints	Coronary atherosclerosis	Negative
146	2	78	24.76	2	Southwestern China	Remain in hospital for treat	No reported complaints	Coronary atherosclerosis: LAD (95%) LCX (90%) RCA (70%)	Negative
147	2	61	23.55	1	Southwestern China	Faint at home	Vomit Headache	Coronary atherosclerosis: LAD (85%)	Negative
148	2	35	23.87	1	Southwestern China	Remain in hospital for treat	Vomit	Coronary atherosclerosis: LAD (75%)	Negative
149	2	41	27.85	1	Southwestern China	After intravenous drip infusion	Trauma	Coronary atherosclerosis: LAD (95%) Myocardial hypertrophy	Negative
150	2	47	26.12	4	Southwestern China	Faint at hospital	Numbness of right limbs	Coronary atherosclerosis: LAD (40%)	Negative
151	2	63	24.87	2	Southwestern China	Found deceased at home	No reported complaints	Coronary atherosclerosis: LAD (80%) RCA (40%)	Negative
152	2	48	24.27	1	Eastern China	Found deceased at home	Abdominal distension	Coronary atherosclerosis: LAD (80%) RCA (40-50%)	Negative
153	2	81	25.41	2	Eastern China	Remain in hospital for treat	Abdominal distension Coronary	Coronary atherosclerosis: LAD (85%) RCA (70%)	Negative
154	2	30	23.28	2	Southern China	After surgery	slow flow	Coronary atherosclerosis: LAD (>80%) LCX (80%)Thromboembolism in LAD	Negative
155	2	71	25.34	2	Southern China	Remain in hospital for treat	Cough	Coronary atherosclerosis: LAD (75%)	Negative
156	2	65	25.52	2	Southern China	Found deceased at hotel	Abdominal distension	Coronary atherosclerosis: LAD (70%) RCA (30%)	Negative
157	2	74	23.37	1	Southern China	Found deceased at home	Nausea Vomit	Coronary atherosclerosis: LAD (75%) LCX (60%) RCA (60%)	Negative
158	2	27	20.35	3	Southern China	Remain in hospital for treat	Loss of consciousness	Coronary atherosclerosis: LM (>75%) LAD (50%)	Negative
