# Supplementary material for: Novel Indel Variation of NPC1 Gene Associates With Risk of Sudden Cardiac Death
Source: Front Genet. 2022 Apr 11;13:869859. doi: 10.3389/fgene.2022.869859 (PMC9035640; doi:10.3389/fgene.2022.869859)
Supplement: Supplementary file 3 [file Table1.XLSX]

## Sheet: Sheet1
variants		Location	1000G MAF＞0.15	GETx-eQTLs	1000G	1000G P-value
rs150703258	indel	23,499,958 - 23,499,975	TGTATGTATGTATGTAT = 0.365615	1	1	0.00415
rs12966114	snp	23505391	G = 0.214257	1	1	0.008
rs4800487	snp	23503311	G = 0.332668	1	1	0.00452
rs303761	snp	23502417	T = 0.357428	1	1	0.00293
rs1367085	snp	23499690	C = 0.215256	1	1	0.0089
rs1429935	snp	23506252	A=0.4868	1	0	0.209
rs177430	snp	23506161	T = 0.436502	1	0	0.237
rs7234958	snp	23505893	G = 0.486821	1	0	0.209
rs7233671	snp	23505121	G = 0.486821	1	0	0.203
rs303760	snp	23503774	T = 0.170527	1	0	0.267
rs9965722	snp	23503333	A = 0.35623	1	0	0.0908
rs303762	snp	23502353	C = 0.172324	1	0	0.267
rs3083439	snp	23499975	G = 0.41853	0	1	0.00382
rs8092184	snp	23499869	A = 0.182508	0	1	0.0177
rs1816303	snp	23499418	G = 0.357228	0	1	0.00384
rs182498	snp	23499399	T = 0.357029	0	1	0.00384
rs303757	snp	23498752	G = 0.186701	1	0	0.403
rs8083301	snp	23498615	A = 0.35643	1	0	0.635
rs34865514	snp	23497305	A = 0.332468	1	0	0.359
rs34385798	snp	23497295	C = 0.332867	1	0	0.325
rs303754	snp	23496800	G = 0.492013	1	0	0.855
rs11873508	snp	23496482	G = 0.332867	1	0	0.325
rs1818104	snp	23499420	G = 0.357029	0	1	0.00384
rs1893659	snp	23500895	A = 0.332668	1	0	0.37
rs7236204	snp	23500710	A = 0.36242	1	0	0.0643
rs71163611	indel	23,500,404 - 23,500,410	GGGGGGG = 0.336661	0	1	0.00508
rs1555622900	indel	23499420	G = 0.404353	0	0	0
